# Supplementary material for: Characterization of Terpenoids in Aromatic Plants Using Raman Spectroscopy and Gas Chromatography–Mass Spectrometry (GC–MS)
Source: Int J Mol Sci. 2025 Nov 21;26(23):11254. doi: 10.3390/ijms262311254 (PMC12692706; doi:10.3390/ijms262311254)
Supplement: Supplementary file 1 [file ijms-26-11254-s001.zip]

Archive with 1 entries (1 files):
- ijms-3971039-supplementary.pdf
